# Supplementary material for: Phosphatase protector alpha4 (α4) is involved in adipocyte maintenance and mitochondrial homeostasis through regulation of insulin signaling
Source: Nat Commun. 2022 Oct 14;13:6092. doi: 10.1038/s41467-022-33842-4 (PMC9568526; doi:10.1038/s41467-022-33842-4)
Supplement: Supplementary file 4 — Source Data [file 41467_2022_33842_MOESM4_ESM.xlsx]

## Sheet: Fig1a
Day0	Day2	Day4	Day6
0.99768	1.52634	1.75178	2.75096
1.0261	1.45742	2.12668	2.79455
1.02337	1.4665	2.12299	2.90571
0.965709	1.45356	1.95668	2.84572
1.20622	1.4504	2.08498	2.72494
0.780919	1.39776	1.49013	3.64536

## Sheet: Fig1b
	The red sections indicate blot results

## Sheet: Fig1c
α４	Control	α４-OE
	0.980892	1.52137
	1.09021	1.8968
	1.09078	1.7333
	0.93806	1.79575
	0.900063	1.54705
Flag	Control	α４-OE
	0.902351	17.9786
	0.829098	20.0281
	0.661878	19.1641
	1.00984	21.601
	1.59683	18.9513
The red sections indicate blot results

## Sheet: Fig1d
	Control								α４OE
Adiponectin	1.18062	1.10096	1.02119	0.948196	1.04933	1.15372	0.925567	0.620413	2.14661	0.41855	0.435792	0.95973	2.16295	0.557321	0.686038	0.421193
Leptin	0.958173	1.49947	0.94597	0.902132	1.42601	0.755046	0.628745	0.88445	0.613314	0.155506	0.196507	0.357998	0.996473	0.493944	0.546422	0.496223
PPAR γ	1.03272	0.957486	1.14462	1.17887	0.932319	1.04005	0.658846	1.05508	0.976204	1.27194	0.915187	0.805495	1.12157	1.20068	1.27734	0.964037
GLUT4	1.008	1.19722	1.15102	1.01422	0.899325	1.06215	0.784895	0.88317	1.17343	1.51756	1.01603	0.983874	1.43502	1.33767	0.967454	0.971925
PGC1a	1.01569	0.783659	1.01504	1.11069	1.10436	1.25797	0.878478	0.834115	0.892024	0.96744	1.11478	1.23431	0.88004	0.985056	1.03491	1.23464
PRDM16	1.41622	0.722298	1.01156	1.11866	0.900869	1.01692	0.853917	0.959555	1.14619	0.778418	0.832552	0.750948	0.720991	1.04312	0.850308	0.876215
AP2	0.885751	0.851818	1.00915	0.672673	0.950887	1.07272	1.80349	0.753507	0.77257	0.767591	0.909647	1.19555	1.47977	1.05767	0.764449	0.830662
Elovl3	0.858093	0.517469	0.879058	0.72282	1.13042	2.06821	0.797622	1.02631	0.970673	1.16834	1.17486	1.10272	1.48923	1.18713	1.20942	1.22504
Serca2b	1.10263	0.879737	1.10285	1.08686	0.957525	1.05995	1.00799	0.802463	0.892503	1.15237	1.09073	1.02163	0.931074	1.05735	1.1467	1.04089
clastn3β	1.14929	0.889201	0.846847	0.839133	1.1441	1.20521	1.17788	0.748339	1.09568	0.964752	0.915095	1.224	1.37666	1.30474	1.1084	0.893555
S100b	1.22338	0.944298	0.902241	0.666523	1.05169	1.4412	0.780518	0.990148	0.712366	1.10552	0.676542	0.930845	1.07961	0.942271	0.711687	0.638163
UCP1	1.00637	1.04433	0.906364	1.5892	0.783735	0.925389	1.15791	0.586704	1.98515	2.82343	1.44348	1.88451	2.65552	2.09024	1.75748	1.2861

## Sheet: Fig1e
Control									α４OE
12.7932	18.9799	13.4705	15.8572	20.4317	15.6936	14.8512	15.3779	19.0291	20.5871	17.6058	25.4435	15.3176	15.2052	18.8682	17.781	20.8537	24.9597	22.5748
11.9862	17.9103	12.6047	15.103	19.8729	14.6218	14.1661	14.8768	18.0793	19.304	16.1014	23.8348	14.8079	13.8205	16.9055	16.336	19.7245	23.526	21.5558
10.9662	17.561	12.1053	14.6619	18.9268	14.2813	13.7678	14.483	17.5845	18.417	15.7805	23.3044	14.1593	13.4956	16.4431	15.9214	19.2277	23.0524	21.2662
4.31992	7.00317	5.4606	6.09924	6.99451	6.35542	5.84078	6.53808	7.30799	8.67905	7.1051	10.6199	6.461	6.03197	7.8871	7.07565	8.94323	11.1389	9.21126
4.82869	7.49092	5.57964	6.99336	7.42411	6.48254	5.97146	6.60181	7.66138	9.12121	7.38746	10.9459	6.56998	6.38784	7.93565	7.27896	9.57732	11.6828	9.56438
4.80408	7.57299	5.83205	6.83186	7.55539	6.59151	5.91822	6.80345	7.95574	9.0156	7.75845	11.3113	6.72942	6.31563	8.13362	7.4079	9.73456	11.988	9.92248
34.0267	59.1256	41.4066	42.0982	59.4407	43.6021	38.28	39.2134	50.1017	72.7859	55.7871	87.2299	40.3428	37.6578	57.8668	46.6763	55.859	80.5136	69.9768
31.2213	55.4769	36.7992	39.053	53.8801	43.1243	38.3283	38.2882	48.6943	73.3364	55.3665	88.4457	40.1495	37.2237	57.1815	47.2892	58.1366	79.2534	70.6202
32.1817	56.2411	38.0694	39.8504	56.5071	43.6361	39.7157	39.345	48.959	75.5052	56.8868	92.8382	41.5315	37.8372	57.1149	47.7026	60.1821	74.6259	70.4336
2.09492	2.9048	2.16099	2.4576	2.91108	3.37992	2.87958	3.40256	3.30751	5.72371	4.42145	4.48965	3.7651	2.79454	5.13048	3.37994	4.05536	4.26356	3.85342
2.43104	3.57476	2.5437	3.31952	3.86753	3.70218	3.40465	3.81034	4.29175	5.68378	4.57406	5.98144	4.21111	3.59072	4.95049	3.89706	4.83767	5.37462	5.10704
2.38567	3.52918	2.59163	3.25197	3.82035	3.72947	3.40043	4.17835	4.30086	5.67892	4.62608	6.29445	4.09624	3.93296	4.88804	4.10137	5.035	5.40785	5.26951

## Sheet: Fig1f 
Basal Respiration	Control	α4OE		Maximal Respiration	Control	α4OE		ATP production	Control	α4OE		Spare Respiratory Capacity	Control	α4OE
	8.87131	12.7381			31.9318	69.8263			6.64632	9.73797			23.0605	57.0882
	14.6562	11.359			56.2208	52.4653			10.5578	8.67538			41.5646	41.1063
	9.94432	18.8147			39.2456	88.3486			6.64471	12.6845			29.3013	69.5338
	12.2043	10.3942			39.6406	37.7664			8.56263	7.69834			27.4363	27.3722
	16.0157	10.7011			56.5296	35.0426			11.9323	7.46366			40.5139	24.3415
	10.9014	11.5551			40.2562	52.9788			7.92585	8.55604			29.3548	41.4237
	10.8882	12.5414			36.8361	44.3227			7.92704	8.84571			25.9479	31.7813
	11.0805	15.1723			35.9425	56.1267			7.94493	10.2845			24.862	40.9544
	14.277	18.7888			46.7942	76.2501			10.2765	11.9135			32.5172	57.4613
		17.4128				66.7667				12.0549				49.354

## Sheet: Fig1g
Adiponectin		PPARγ		Glut4		Adrb3		AP2		UCP1
Control	α4KD	Control	α4KD	Control	α4KD	Control	α4KD	Control	α4KD	Control	α4KD
0.718492	0.587725	0.869878	0.934005	0.749132	0.839868	1.13036	0.800054	0.834523	0.686225	1.65259	0.754101
0.551779	0.427227	0.476503	0.619577	0.647007	0.664236	0.605071	0.807209	0.592736	0.436613	0.406143	0.682329
0.759306	0.469967	0.74613	0.473903	0.740921	0.683703	1.14436	0.677712	0.922351	0.609686	0.721173	0.56556
0.770537	0.182059	0.897402	0.29151	1.011	0.279133	1.38043	0.238775	0.884247	0.153709	0.933118	0.334634
1.76988	0.644281	1.57434	0.642969	1.20923	0.403381	1.49673	0.588216	0.935581	0.489095	1.1948	0.233138
1.13956	0.300974	0.83566	0.276106	1.03582	0.281736	0.499879	0.318939	0.991282	0.32438	1.34257	0.370833
1.02659	0.673285	0.719789	0.561473	0.892378	0.553543	0.85391	0.565532	1.16022	0.599574	0.687338	0.661963
1.26386	0.409107	1.88029	0.394743	1.71451	0.402787	0.889258	0.314554	1.67906	0.410279	1.06227	0.388206

## Sheet: Fig1h
	The red sections indicate blot results

## Sheet: Fig1i
Control Ins-	Control Ins+	α4KD Ins-	α4KD Ins+
0.59439	22.7469	1.71265	14.5678
0.865029	30.7173	2.58188	13.6245
1.54058	28.8603	8.72774	12.4497

## Sheet: Fig1j
Control Ins-	Control Ins+	α4KD Ins-	α4KD Ins+
1.1859	7.05389	0.916102	5.80991
0.99494	7.91028	0.957079	4.69105
0.819158	8.15814	1.92325	3.76493

[truncated: 85 more sheets: Fig1k, Fig1l, Fig2b, Fig2c, Fig2d, Fig2e, Fig3a, Fig3c, Fig3d, Fig3e, Fig3h, Fig3i, Fig3k, Fig3l, Fig3m, Fig4e, Fig4i, Fig4j, Fig4k, Fig5a …]
